# Supplementary material for: The Impact of Radiotherapy on the Incidence of Secondary Malignancies: A Pan-Cancer Study in the US SEER Cancer Registries
Source: Curr Oncol. 2021 Jan 8;28(1):301–16. doi: 10.3390/curroncol28010035 (PMC7903277; doi:10.3390/curroncol28010035)
Supplement: Supplementary file 1 [file curroncol-28-00035-s001.zip]

Archive with 1 entries (1 files):
- curroncol-1013102supp.docx
